# Supplementary material for: Perceptions and Feasibility of Actions Related to Sodium Reduction among Restaurant Owners and Cooks in Seongnam, South Korea: Comparison According to Stages of Behavioral Change
Source: Nutrients. 2021 Dec 6;13(12):4375. doi: 10.3390/nu13124375 (PMC8707999; doi:10.3390/nu13124375)
Supplement: Supplementary file 1 [file nutrients-13-04375-s001.zip]

Archive with 1 entries (1 files):
- nutrients-1476374-supplementary.pdf
